# Supplementary material for: Unravelling the importance of the eukaryotic and bacterial communities and their relationship with Legionella spp. ecology in cooling towers: a complex network
Source: Microbiome. 2020 Nov 12;8:157. doi: 10.1186/s40168-020-00926-6 (PMC7664032; doi:10.1186/s40168-020-00926-6)
Supplement: Supplementary file 2 — Additional file 1: Table S1. Read count for each replicate of every cooling tower sample at the different processing steps. [file 40168_2020_926_MOESM1_ESM.xlsx]

## Sheet: Sheet1
Sample_code	Replicate_name	Raw_MiSeq_Counts	Mothur_Processed_Counts
CdQ1	K1	63456	19952
CdQ1	K2	50722	22664
CdQ1	K3	48048	19037
CN1	K4	72928	37984
CN1	K5	75319	39382
CN1	K6	91802	46837
CN2	K7	75168	12889
CN2	K8	32897	5768
CN2	K9	59825	9541
CN3	K10	54482	23196
CN3	K11	55766	24881
CN3	K12	83860	28706
CN4	K13	69819	30046
CN4	K14	57272	23035
CN4	K15	88797	35046
Out1	K16	59462	5925
Out1	K17	54536	17487
Out1	K18	89458	18499
Out2	K19	89207	3659
Out2	K20	78715	4078
Out2	K21	77539	4988
MTL1	K22	56547	17102
MTL1	K23	59115	18606
MTL1	K24	70161	17001
MTL2	K25	71880	39661
MTL2	K26	70341	45166
MTL2	K27	52595	23451
MTL3	K28	74566	30551
MTL3	K29	50005	27765
MTL3	K30	64320	23093
MTL4	K31	82739	39487
MTL4	K32	53462	21440
MTL4	K33	81401	38161
MTL5	K34	71913	40092
MTL5	K35	62509	29095
MTL5	K36	42745	19745
MTL6	K37	164961	135492
MTL6	K38	78263	69602
MTL6	K39	135408	116369
Est1	K43	75382	42453
Est1	K44	91752	60985
Est1	K45	94505	46374
Est2	K46	120235	84736
Est2	K47	126295	89529
Est2	K48	105882	78312
Mont1	K49	151506	11785
Mont1	K50	168579	9570
Mont1	K51	135235	5564
MTL7	K54	79056	13259
MTL7	K55	83847	26386
MTL7	K56	69941	21873
MTL8	K57	56615	31879
MTL8	K58	65532	34743
MTL8	K59	84207	43830
Total	Total	4280578	1786757
