# Supplementary material for: Unravelling the importance of the eukaryotic and bacterial communities and their relationship with Legionella spp. ecology in cooling towers: a complex network
Source: Microbiome. 2020 Nov 12;8:157. doi: 10.1186/s40168-020-00926-6 (PMC7664032; doi:10.1186/s40168-020-00926-6)
Supplement: Supplementary file 3 — Additional file 2: Table S2. Good’s coverage estimator for unfiltered and filtered eukaryotic OTU table for each cooling tower sample. [file 40168_2020_926_MOESM2_ESM.xlsx]

## Sheet: Sheet1
	Before Filtration and rarefying sequence data			After Filtration and rarefying sequence data
sample_Name	no.singleton	no.seqs	Good's Coverage Estimator (%)	no.singleton	no.seqs	Good's Coverage Estimator (%)
CdQ1	737	19288	96.179	114	3484	96.7279
CN1	458	36325	98.7392	87	3484	97.5029
CN2	106	8282	98.7201	20	3484	99.4259
CN3	188	23520	99.2007	21	3484	99.3972
CN4	971	27315	96.4452	108	3484	96.9001
Out1	507	13286	96.184	108	3484	96.9001
Out2	372	3861	90.3652	65	3484	98.1343
MTL1	664	16352	95.9393	76	3484	97.8186
MTL2	613	34350	98.2154	91	3484	97.3881
MTL3	669	25217	97.347	57	3484	98.3639
MTL4	671	29230	97.7044	113	3484	96.7566
MTL5	434	28348	98.469	65	3484	98.1343
MTL6	251	105815	99.7628	16	3484	99.5408
Est1	1238	46450	97.3348	127	3484	96.3548
Est2	1195	78364	98.4751	132	3484	96.2113
Mont1	513	8389	93.8848	84	3484	97.589
MTL7	964	19254	94.9932	121	3484	96.527
MTL8	558	31390	98.2224	69	3484	98.0195
